# Supplementary material for: Monolithic Integration of Semi-Transparent and Flexible Integrated Image Sensor Array with a-IGZO Thin-Film Transistors (TFTs) and p-i-n Hydrogenated Amorphous Silicon Photodiodes
Source: Nanomaterials (Basel). 2023 Oct 31;13(21):2886. doi: 10.3390/nano13212886 (PMC10648663; doi:10.3390/nano13212886)
Supplement: Supplementary file 1 [file nanomaterials-13-02886-s001.zip]

Archive with 1 entries (1 files):
- nanomaterials-2631019-supplementary.pdf
